# Supplementary material for: Exploring the Biochemical Mechanism Beyond the Cytotoxic Activity of Sesquiterpene Lactones from Sicilian Accession of Laserpitium siler Subsp. siculum (Spreng.) Thell
Source: Plants (Basel). 2025 Oct 28;14(21):3289. doi: 10.3390/plants14213289 (PMC12608240; doi:10.3390/plants14213289)
Supplement: Supplementary file 1 [file plants-14-03289-s001.zip]

Archive with 1 entries (1 files):
- plants-3920938-supplementary.pdf
